# Supplementary material for: A Wnt-BMP4 Signaling Axis Induces MSX and NOTCH Proteins and Promotes Growth Suppression and Differentiation in Neuroblastoma
Source: Cells. 2020 Mar 23;9(3):783. doi: 10.3390/cells9030783 (PMC7140810; doi:10.3390/cells9030783)
Supplement: Supplementary file 1 [file cells-09-00783-s001.zip]

Archive with 8 entries (8 files):
- Supplementary figure S1.jpg
- Supplementary figure S2.jpg
- Supplementary figure S3.jpg
- Supplementary figure S4.jpg
- Supplementary figure S5.jpg
- Supplementary figure S6.jpg
- Supplementary Table 1.xlsx
- Supplementary Table 2.xlsx
