# Supplementary material for: A Wnt-BMP4 Signaling Axis Induces MSX and NOTCH Proteins and Promotes Growth Suppression and Differentiation in Neuroblastoma
Source: Cells. 2020 Mar 23;9(3):783. doi: 10.3390/cells9030783 (PMC7140810; doi:10.3390/cells9030783)
Supplement: Supplementary file 1 [file cells-09-00783-s001.zip › Supplementary Table 1.xlsx]

## Sheet: Sheet1
Antibody	Supplier	Catalogue #
b-Actin	Sigma	A3854
cleaved caspase 3	Cell Signaling Technology	9664
DBH	GeneTex	GTX101616
E2F1	Santa Cruz	SC-251
HES1	Millipore	ab5702
MSX	DSHB	4G1-s
MYCN	Abcam	ab135652
NOTCH3	Cell Signaling Technology	5276
p27	Santa Cruz	SC-1641
pSMAD1/5/9	Cell Signaling Technology	13820
TrkA	Cell Signaling Technology	2510
