# Supplementary material for: A Wnt-BMP4 Signaling Axis Induces MSX and NOTCH Proteins and Promotes Growth Suppression and Differentiation in Neuroblastoma
Source: Cells. 2020 Mar 23;9(3):783. doi: 10.3390/cells9030783 (PMC7140810; doi:10.3390/cells9030783)
Supplement: Supplementary file 1 [file cells-09-00783-s001.zip › Supplementary Table 2.xlsx]

## Sheet: primers for qPCR
Gene	Forward primer (5' - 3')	Reverse primer (5' - 3')
BMP2	TGCGGTCTCCTAAAGGTCG	GGGGTGGGTCTCTGTTTCAG
BMP4	TGAGGGACGCGAGCCTGAGA	ACGGAATGGCTCCATAGGTCCC
BMP6	CGACAACAGAGTCGTAATCGC	TCCTGCAGGCTGTTTTCAAT
BMP7	CCAAGAACCAGGAAGCCCT	CAGGTCTCGGAAGCTGACAT
BMPR1A	TGGGAGCCTATTTGTTCATCA	TCTGATTTCATCCCAGTGCC
BMPR2	CAGCATCCGAACCCTCTCT	TTACAGCAACTGGACGCTCA
CASZ1	GGAACCCGGTGAGAGCA	CAGGGTTGCCCTGAGACAT
CCND1	CAGGGTTGCCCTGAGACAT	TTCGATCTGCTCCTGGCAG
CHODL	AGCAATTCCCAGTACCGAAACT	ACAGGGGATGTTGGATTAATCT
CLU	AGCAGCTGAACGAGCAGTTT	AGCTTCACGACCACCTCAGT
DCC	AGCCAGCTCAAGAACAGGAA	GCCAGAAACACAACATTCCA
DLL1	CTGCAGCTCTTCACCCTGTT	GTTGTCGTCACAGTGCCTCC
DLL3	GTGTGCCAATGGAGGCAG	ACATGTCACCCCGCTCAC
FZD1	ACTCCCTTCTCCCACCTTAGTT	ATGCTTCTTCCCAAATCTCAGT
HES1	AGCGGGCGCAGATGAC	CGTTCATGCACTCGCTGAA
HEY1	GTGGATCACCTGAAAATGCTG	CCGAAATCCCAAACTCCGATA
ID1	AATCATGAAAGTCGCCAGTG	ATGTCGTAGAGCAGCACGTTT
ID2	TCAAATGACAGCAAAGCACTGT	AGTAAGAGAACACCCTGGGA
ID3	TCATCTCCAACGACAAAAGG	ACCAGGTTTAGTCTCCAGGAA
JAG1	CGGGATTTGGTTAATGGTTATC	ATAGTCACTGGCACGGTTGTAGCAC
MAFB	GCGAGAGAGACGCCTACAAG	GGGGTAGTCTGGGACTAGGG
MAML2	GTGGGATAAACGGAGAGCAGCA	TTGTTTATTTGGAGGCCACCTTGT
MSX1	TGTTGCAAAGGTAGGTTGAA	GTTTGAGAGCCACACAAATG
MSX2	CGGTCAAGTCGGAAAATTCA	GAGGAGCTGGGATGTGGTAA
NOTCH3	CTGGCGAGACTGCTTTGC	GCGGGCATCCAAGTCTGTAGAGC
NRG1	AACCCCTGATTCCTACCGAG	GCTTGGCGTGTGGAAATCTA
PLP1	GCAGTCAGGCAGATCTTTGG	ACACAACGGTCAGGGCATAG
TBP	GCCCGAAACGCCGAATAT	CCGTGGTTCGTGGCTCTCT
TCF7L2	TACCCAATCACGACAGGAGG	GAATGCCCGTCGTGTGTAG
UBE2QL1	CCTGGAGAACGGCTACGTG	TCAGCTTCCTTGCGACTGAA
WNT11	GCCAAGTTTTCCGATGCTCC	GACACCCCATGGCACTTACA
